# Supplementary material for: New records of Paraleptophlebia werneri Ulmer, 1920 and Paraleptophlebia strandii (Eaton, 1901) from Finland (Ephemeroptera, Leptophlebiidae)
Source: Biodivers Data J. 2013 Sep 16;(1):e969. doi: 10.3897/BDJ.1.e969 (PMC3964701; doi:10.3897/BDJ.1.e969)
Supplement: XML Treatment for Paraleptophlebia werneri [file BDJ.1.e969-treatment1.xml]

<!DOCTYPE tp:taxon-treatment
  PUBLIC "-//TaxonX//DTD Taxonomic Treatment Publishing DTD v0 20100105//EN" "tax-treatment-NSO.dtd">
<tp:taxon-treatment xmlns:tp="http://www.plazi.org/taxpub"><tp:treatment-meta><mixed-citation publication-type="journal"><person-group><name><surname>Salmela</surname><given-names>Jukka</given-names></name><name><surname>Savolainen</surname><given-names>Eino</given-names></name></person-group><article-title>New records of <italic><tp:taxon-name><tp:taxon-name-part taxon-name-part-type="genus">Paraleptophlebia</tp:taxon-name-part> <tp:taxon-name-part taxon-name-part-type="species">werneri</tp:taxon-name-part></tp:taxon-name></italic> Ulmer, 1920 and <italic><tp:taxon-name><tp:taxon-name-part taxon-name-part-type="genus">Paraleptophlebia</tp:taxon-name-part> <tp:taxon-name-part taxon-name-part-type="species">strandii</tp:taxon-name-part></tp:taxon-name></italic> (Eaton, 1901) from Finland (<tp:taxon-name><tp:taxon-name-part taxon-name-part-type="ordo">Ephemeroptera</tp:taxon-name-part></tp:taxon-name>, <tp:taxon-name><tp:taxon-name-part taxon-name-part-type="familia">Leptophlebiidae</tp:taxon-name-part></tp:taxon-name>)</article-title><source>Biodivers Data J</source><day>16</day><month>9</month><year>2013</year><volume>2013</volume><issue>1</issue><pub-id pub-id-type="doi">10.3897/BDJ.1.e969</pub-id></mixed-citation></tp:treatment-meta><tp:nomenclature><tp:taxon-name>
            <tp:taxon-name-part taxon-name-part-type="genus">Paraleptophlebia</tp:taxon-name-part>
            <tp:taxon-name-part taxon-name-part-type="species">werneri</tp:taxon-name-part>
          </tp:taxon-name><tp:taxon-authority>Ulmer, 1920</tp:taxon-authority></tp:nomenclature><tp:treatment-sec sec-type="materials"><title>Materials</title><list list-type="alpha-lower"><list-item><p><bold>Type status:</bold> <named-content xmlns:xlink="http://www.w3.org/1999/xlink" content-type="dwc:typeStatus" xlink:type="simple">Other material</named-content>. <bold>Occurrence:</bold> recordedBy: <named-content xmlns:xlink="http://www.w3.org/1999/xlink" content-type="dwc:recordedBy" xlink:type="simple">J. Salmela</named-content>; individualCount: <named-content xmlns:xlink="http://www.w3.org/1999/xlink" content-type="dwc:individualCount" xlink:type="simple">2</named-content>; sex: <named-content xmlns:xlink="http://www.w3.org/1999/xlink" content-type="dwc:sex" xlink:type="simple">males</named-content>; lifeStage: <named-content xmlns:xlink="http://www.w3.org/1999/xlink" content-type="dwc:lifeStage" xlink:type="simple">adult</named-content>; <bold>Location:</bold> country: <named-content xmlns:xlink="http://www.w3.org/1999/xlink" content-type="dwc:country" xlink:type="simple">Finland</named-content>; verbatimLocality: <named-content xmlns:xlink="http://www.w3.org/1999/xlink" content-type="dwc:verbatimLocality" xlink:type="simple">Lapponia kemensis pars orientalis: Savukoski, Törmäoja, Ahot</named-content>; verbatimLatitude: <named-content xmlns:xlink="http://www.w3.org/1999/xlink" content-type="dwc:verbatimLatitude" xlink:type="simple">67.8276 N</named-content>; verbatimLongitude: <named-content xmlns:xlink="http://www.w3.org/1999/xlink" content-type="dwc:verbatimLongitude" xlink:type="simple">29.4394 E</named-content>; <bold>Event:</bold> eventDate: <named-content xmlns:xlink="http://www.w3.org/1999/xlink" content-type="dwc:eventDate" xlink:type="simple">16.8.2012</named-content>; <bold>Record Level:</bold> institutionCode: <named-content xmlns:xlink="http://www.w3.org/1999/xlink" content-type="dwc:institutionCode" xlink:type="simple">Jukka Salmela</named-content></p></list-item><list-item><p><bold>Type status:</bold> <named-content xmlns:xlink="http://www.w3.org/1999/xlink" content-type="dwc:typeStatus" xlink:type="simple">Other material</named-content>. <bold>Occurrence:</bold> catalogNumber: <named-content xmlns:xlink="http://www.w3.org/1999/xlink" content-type="dwc:catalogNumber" xlink:type="simple">8607</named-content>; recordedBy: <named-content xmlns:xlink="http://www.w3.org/1999/xlink" content-type="dwc:recordedBy" xlink:type="simple">J. Salmela</named-content>; individualCount: <named-content xmlns:xlink="http://www.w3.org/1999/xlink" content-type="dwc:individualCount" xlink:type="simple">7</named-content>; sex: <named-content xmlns:xlink="http://www.w3.org/1999/xlink" content-type="dwc:sex" xlink:type="simple">males</named-content>; lifeStage: <named-content xmlns:xlink="http://www.w3.org/1999/xlink" content-type="dwc:lifeStage" xlink:type="simple">adult</named-content>; <bold>Location:</bold> country: <named-content xmlns:xlink="http://www.w3.org/1999/xlink" content-type="dwc:country" xlink:type="simple">Finland</named-content>; verbatimLocality: <named-content xmlns:xlink="http://www.w3.org/1999/xlink" content-type="dwc:verbatimLocality" xlink:type="simple">Lapponia kemensis pars orientalis: Savukoski, Törmäoja, Ahot</named-content>; verbatimLatitude: <named-content xmlns:xlink="http://www.w3.org/1999/xlink" content-type="dwc:verbatimLatitude" xlink:type="simple">67.8276 N</named-content>; verbatimLongitude: <named-content xmlns:xlink="http://www.w3.org/1999/xlink" content-type="dwc:verbatimLongitude" xlink:type="simple">29.4394 E</named-content>; <bold>Event:</bold> eventDate: <named-content xmlns:xlink="http://www.w3.org/1999/xlink" content-type="dwc:eventDate" xlink:type="simple">16.8.2012</named-content>; <bold>Record Level:</bold> institutionCode: <named-content xmlns:xlink="http://www.w3.org/1999/xlink" content-type="dwc:institutionCode" xlink:type="simple">Kuopio Natural History Museum</named-content></p></list-item></list></tp:treatment-sec><tp:treatment-sec sec-type="Notes"><title>Notes</title><p>The sampling locality was a pond in a rather open landscape (Fig. <xref ref-type="fig" rid="F288959">1</xref>). The pond is apparently permanent, i.e. not very susceptible of drying out in summer. Its surface area was ca. 850 m<sup>2</sup> and its maximum depth ca. 150 cm. The water was slightly brownish, colored by humic substances. There was sparse submerged vegetation, shores were wet and dominated by tall sedges and grasses. The pond was likely lacking fish and without an outlet, except for a marshy area connecting it to Törmäoja stream. The distance from Törmäoja stream was ca. 80 m. The adult males were caught from the shores of the pond by using a sweep net. No other mayfly species were present in the sample. In 2012 a sweep net sample was also collected from the shore of the stream, some 900 m north of the pond, but no <italic><tp:taxon-name><tp:taxon-name-part taxon-name-part-type="genus">Paraleptophlebia</tp:taxon-name-part> <tp:taxon-name-part taxon-name-part-type="species">werneri</tp:taxon-name-part></tp:taxon-name></italic> specimens were found. The sampling locality was a pond in a rather open landscape (Fig. <xref ref-type="fig" rid="F288959">1</xref>). The pond is apparently permanent, i.e. not very susceptible of drying out in summer. Its surface area was ca. 850 m<sup>2</sup> and its maximum depth ca. 150 cm. The water was slightly brownish, colored by humic substances. There was sparse submerged vegetation, shores were wet and dominated by tall sedges and grasses. The pond was likely lacking fish and without an outlet, except for a marshy area connecting it to Törmäoja stream. The distance from Törmäoja stream was ca. 80 m. The adult males were caught from the shores of the pond by using a sweep net. No other mayfly species were present in the sample. In 2012, a sweep net sample was also collected from the shore of the stream, some 900 m north of the pond, but no P. werneri specimens were found. This streamside sample included two mayfly species: <italic><tp:taxon-name><tp:taxon-name-part taxon-name-part-type="genus">Paraleptophlebia</tp:taxon-name-part> <tp:taxon-name-part taxon-name-part-type="species">cincta</tp:taxon-name-part></tp:taxon-name></italic> (Retzius, 1783) and <italic><tp:taxon-name><tp:taxon-name-part taxon-name-part-type="genus">Siphlonurus</tp:taxon-name-part> <tp:taxon-name-part taxon-name-part-type="species">lacustris</tp:taxon-name-part></tp:taxon-name></italic> Eaton, 1870. However, in 2013 one <italic><tp:taxon-name><tp:taxon-name-part taxon-name-part-type="genus">Paraleptophlebia</tp:taxon-name-part> <tp:taxon-name-part taxon-name-part-type="species">werneri</tp:taxon-name-part></tp:taxon-name></italic> male specimen was caught from the slow flowing section of the headwater stream, some 470 m north of the pond. Larvae of <italic><tp:taxon-name><tp:taxon-name-part taxon-name-part-type="genus">Paraleptophlebia</tp:taxon-name-part> <tp:taxon-name-part taxon-name-part-type="species">werneri</tp:taxon-name-part></tp:taxon-name></italic> were collected from the bottom of the pond, among fine organic detritus and submerged vegetation. Larvae of this species were also collected from a nearby permanent pond, surface area 830 m<sup>2</sup>, lacking inlet or outlet brooks. Geographic distance of these two ponds is 760 meters. Two other smaller, temporary ponds in the vicinity were also sampled but no ephemeropteran larvae were found.</p></tp:treatment-sec><tp:treatment-sec><!--Section generated to contain objects referenced in tp:taxon-treatment.--><fig id="F288959" position="float" orientation="portrait"><label>Figure 1.</label><caption><p>The collecting locality of <italic><tp:taxon-name><tp:taxon-name-part taxon-name-part-type="genus">Paraleptophlebia</tp:taxon-name-part> <tp:taxon-name-part taxon-name-part-type="species">werneri</tp:taxon-name-part></tp:taxon-name></italic> in NE Lapland, Savukoski, Törmäoja in 16.8.2012. Photo J. Ilmonen.</p></caption><graphic xmlns:xlink="http://www.w3.org/1999/xlink" xlink:href="biodiversity_data_journal-1-e969-g001.jpg" position="float" orientation="portrait" xlink:type="simple"/></fig></tp:treatment-sec></tp:taxon-treatment>
