# Supplementary material for: New records of Paraleptophlebia werneri Ulmer, 1920 and Paraleptophlebia strandii (Eaton, 1901) from Finland (Ephemeroptera, Leptophlebiidae)
Source: Biodivers Data J. 2013 Sep 16;(1):e969. doi: 10.3897/BDJ.1.e969 (PMC3964701; doi:10.3897/BDJ.1.e969)
Supplement: XML Treatment for Paraleptophlebia strandii [file BDJ.1.e969-treatment2.xml]

<!DOCTYPE tp:taxon-treatment
  PUBLIC "-//TaxonX//DTD Taxonomic Treatment Publishing DTD v0 20100105//EN" "tax-treatment-NSO.dtd">
<tp:taxon-treatment xmlns:tp="http://www.plazi.org/taxpub"><tp:treatment-meta><mixed-citation publication-type="journal"><person-group><name><surname>Salmela</surname><given-names>Jukka</given-names></name><name><surname>Savolainen</surname><given-names>Eino</given-names></name></person-group><article-title>New records of <italic><tp:taxon-name><tp:taxon-name-part taxon-name-part-type="genus">Paraleptophlebia</tp:taxon-name-part> <tp:taxon-name-part taxon-name-part-type="species">werneri</tp:taxon-name-part></tp:taxon-name></italic> Ulmer, 1920 and <italic><tp:taxon-name><tp:taxon-name-part taxon-name-part-type="genus">Paraleptophlebia</tp:taxon-name-part> <tp:taxon-name-part taxon-name-part-type="species">strandii</tp:taxon-name-part></tp:taxon-name></italic> (Eaton, 1901) from Finland (<tp:taxon-name><tp:taxon-name-part taxon-name-part-type="ordo">Ephemeroptera</tp:taxon-name-part></tp:taxon-name>, <tp:taxon-name><tp:taxon-name-part taxon-name-part-type="familia">Leptophlebiidae</tp:taxon-name-part></tp:taxon-name>)</article-title><source>Biodivers Data J</source><day>16</day><month>9</month><year>2013</year><volume>2013</volume><issue>1</issue><pub-id pub-id-type="doi">10.3897/BDJ.1.e969</pub-id></mixed-citation></tp:treatment-meta><tp:nomenclature><tp:taxon-name>
            <tp:taxon-name-part taxon-name-part-type="genus">Paraleptophlebia</tp:taxon-name-part>
            <tp:taxon-name-part taxon-name-part-type="species">strandii</tp:taxon-name-part>
          </tp:taxon-name><tp:taxon-authority>(Eaton, 1901)</tp:taxon-authority></tp:nomenclature><tp:treatment-sec sec-type="materials"><title>Materials</title><list list-type="alpha-lower"><list-item><p><bold>Type status:</bold> <named-content xmlns:xlink="http://www.w3.org/1999/xlink" content-type="dwc:typeStatus" xlink:type="simple">Other material</named-content>. <bold>Occurrence:</bold> recordedBy: <named-content xmlns:xlink="http://www.w3.org/1999/xlink" content-type="dwc:recordedBy" xlink:type="simple">J. Salmela</named-content>; individualCount: <named-content xmlns:xlink="http://www.w3.org/1999/xlink" content-type="dwc:individualCount" xlink:type="simple">5</named-content>; sex: <named-content xmlns:xlink="http://www.w3.org/1999/xlink" content-type="dwc:sex" xlink:type="simple">males</named-content>; <bold>Location:</bold> verbatimLocality: <named-content xmlns:xlink="http://www.w3.org/1999/xlink" content-type="dwc:verbatimLocality" xlink:type="simple">Lapponia kemensis pars orientalis: Sodankylä, Satovaara</named-content>; locationRemarks: <named-content xmlns:xlink="http://www.w3.org/1999/xlink" content-type="dwc:locationRemarks" xlink:type="simple">rich flark fen</named-content>; verbatimLatitude: <named-content xmlns:xlink="http://www.w3.org/1999/xlink" content-type="dwc:verbatimLatitude" xlink:type="simple">67.6777 N</named-content>; verbatimLongitude: <named-content xmlns:xlink="http://www.w3.org/1999/xlink" content-type="dwc:verbatimLongitude" xlink:type="simple">27.0878 E</named-content>; <bold>Event:</bold> eventDate: <named-content xmlns:xlink="http://www.w3.org/1999/xlink" content-type="dwc:eventDate" xlink:type="simple">20.8.2012</named-content></p></list-item><list-item><p><bold>Type status:</bold> <named-content xmlns:xlink="http://www.w3.org/1999/xlink" content-type="dwc:typeStatus" xlink:type="simple">Other material</named-content>. <bold>Occurrence:</bold> recordedBy: <named-content xmlns:xlink="http://www.w3.org/1999/xlink" content-type="dwc:recordedBy" xlink:type="simple">J. Salmela</named-content>; individualCount: <named-content xmlns:xlink="http://www.w3.org/1999/xlink" content-type="dwc:individualCount" xlink:type="simple">5</named-content>; sex: <named-content xmlns:xlink="http://www.w3.org/1999/xlink" content-type="dwc:sex" xlink:type="simple">males</named-content>; <bold>Location:</bold> verbatimLocality: <named-content xmlns:xlink="http://www.w3.org/1999/xlink" content-type="dwc:verbatimLocality" xlink:type="simple">Lapponia kemensis pars orientalis: Sodankylä, Sonniharju SE</named-content>; locationRemarks: <named-content xmlns:xlink="http://www.w3.org/1999/xlink" content-type="dwc:locationRemarks" xlink:type="simple">rich flark fen</named-content>; verbatimLatitude: <named-content xmlns:xlink="http://www.w3.org/1999/xlink" content-type="dwc:verbatimLatitude" xlink:type="simple">67.6823 N</named-content>; verbatimLongitude: <named-content xmlns:xlink="http://www.w3.org/1999/xlink" content-type="dwc:verbatimLongitude" xlink:type="simple">27.0926 E</named-content>; <bold>Event:</bold> eventDate: <named-content xmlns:xlink="http://www.w3.org/1999/xlink" content-type="dwc:eventDate" xlink:type="simple">20.8.2012</named-content></p></list-item><list-item><p><bold>Type status:</bold> <named-content xmlns:xlink="http://www.w3.org/1999/xlink" content-type="dwc:typeStatus" xlink:type="simple">Other material</named-content>. <bold>Occurrence:</bold> recordedBy: <named-content xmlns:xlink="http://www.w3.org/1999/xlink" content-type="dwc:recordedBy" xlink:type="simple">J. Salmela</named-content>; individualCount: <named-content xmlns:xlink="http://www.w3.org/1999/xlink" content-type="dwc:individualCount" xlink:type="simple">10</named-content>; sex: <named-content xmlns:xlink="http://www.w3.org/1999/xlink" content-type="dwc:sex" xlink:type="simple">males</named-content>; <bold>Location:</bold> verbatimLocality: <named-content xmlns:xlink="http://www.w3.org/1999/xlink" content-type="dwc:verbatimLocality" xlink:type="simple">Lapponia kemensis pars orientalis: Sodankylä, Postoselkä E</named-content>; locationRemarks: <named-content xmlns:xlink="http://www.w3.org/1999/xlink" content-type="dwc:locationRemarks" xlink:type="simple">rich flark fen</named-content>; verbatimLatitude: <named-content xmlns:xlink="http://www.w3.org/1999/xlink" content-type="dwc:verbatimLatitude" xlink:type="simple">67.7978 N</named-content>; verbatimLongitude: <named-content xmlns:xlink="http://www.w3.org/1999/xlink" content-type="dwc:verbatimLongitude" xlink:type="simple">26.6655 E</named-content>; <bold>Event:</bold> eventDate: <named-content xmlns:xlink="http://www.w3.org/1999/xlink" content-type="dwc:eventDate" xlink:type="simple">9.8.2012</named-content></p></list-item></list></tp:treatment-sec><tp:treatment-sec sec-type="Notes"><title>Notes</title><p>All sampling localities are aapamires, i.e. fens that receive water and nutrient input from the surrounding mineral lands (versus raised bogs that only receive rain water). The mires are lying on bedrock which consists of calcareous or non-acidic rocks such as ultramafic volcanic rock, gabbro and schists (Geological Survey of Finland, <ext-link xmlns:xlink="http://www.w3.org/1999/xlink" ext-link-type="uri" xlink:href="http://en.gtk.fi/" xlink:type="simple">http://en.gtk.fi/</ext-link>). The calcareous influence can be seen in the bryophyte flora, which includes species such as <italic><tp:taxon-name><tp:taxon-name-part taxon-name-part-type="genus">Campylium</tp:taxon-name-part> <tp:taxon-name-part taxon-name-part-type="species">stellatum</tp:taxon-name-part></tp:taxon-name></italic>, <italic><tp:taxon-name><tp:taxon-name-part taxon-name-part-type="genus">Scorpidium</tp:taxon-name-part> <tp:taxon-name-part taxon-name-part-type="species">revolvens</tp:taxon-name-part></tp:taxon-name></italic>, <italic><tp:taxon-name><tp:taxon-name-part taxon-name-part-type="genus">Tomentypnum</tp:taxon-name-part> <tp:taxon-name-part taxon-name-part-type="species">nitens</tp:taxon-name-part></tp:taxon-name></italic> and <italic><tp:taxon-name><tp:taxon-name-part taxon-name-part-type="genus">Hamatocaulis</tp:taxon-name-part> <tp:taxon-name-part taxon-name-part-type="species">vernicosus</tp:taxon-name-part></tp:taxon-name></italic>. The fens were characterized by wet flarks (i.e. inundated moss cover) and mud-bottom pools. The collecting sites were hard to access and difficult to walk on. There were no available mineral substrates for aquatic insects. However, due to their wetness and sloping profile (most notably in Sonniharju), there were some shallow surface flows on the fens.</p><p>Adults of <italic><tp:taxon-name><tp:taxon-name-part taxon-name-part-type="genus">Paraleptophlebia</tp:taxon-name-part> <tp:taxon-name-part taxon-name-part-type="species">strandii</tp:taxon-name-part></tp:taxon-name></italic> were very numerous at the collecting sites. Males formed huge swarms consisting of thousands of specimens. Swarming took place over narrow strings with sedge (<italic><tp:taxon-name><tp:taxon-name-part taxon-name-part-type="genus">Carex</tp:taxon-name-part></tp:taxon-name></italic>) shoots in the vicinity of the pools. Swarming was observed approximately within 0.6 and 2 m of height, in the afternoon during sunny weather. The minimum distance to the nearest stream was one kilometer.</p></tp:treatment-sec></tp:taxon-treatment>
